# Supplementary material for: Patient Perspectives and Preferences for Consent in the Digital Health Context: State-of-the-art Literature Review
Source: J Med Internet Res. 2023 Feb 10;25:e42507. doi: 10.2196/42507 (PMC9960046; doi:10.2196/42507)
Supplement: Multimedia Appendix 2 [file jmir_v25i1e42507_app2.xlsx]

## Sheet: All Data
Article Citation	Country of Origin	Study Purpose (Extracted from articles verbatim)	Study Purpose (Themes)	Study Context	Clinical Context	Study Method	Study Design	Sample/Population of Focus	Sample Size	eConsent used?	eConsent Model	Key Findings (Extracted from articles verbatim)
Abujarad F, Alfano S, Bright TJ, Kannoth S, Grant N, Gueble M, Peduzzi P, Chupp G. Building an Informed Consent Tool Starting with the Patient: The Patient-Centered Virtual Multimedia Interactive Informed Consent (VIC). AMIA . Annu Symp proceedings AMIA Symp 2017;2017.	USA	In this paper, we present how we developed the VIC mHealth App based on prior work and evidence in IC research to support the patient-centered IC as well as enhance patient comprehension. We describe in detail the state-of-the-art software standards and the User-Centered Design approach (UCD) that we used to design, develop, refine, and test the VIC mHealth App.	Development/Implementation of an eConsent	Consumer Innovations	Asthma and Airway Disease Clinic	Mixed-Method	Multi - Focus Groups, Usability Testing	Research/Biobank/Patient Participants	9	Yes, they are developing one	Not Reported	Overall, the users were successful in completing the tasks with a favorable impression of the VIC system. They had little difficulty understanding how to perform navigating the screens, playing and pausing videos and illustrations, showing and hiding the close caption text, playing or muting audio, answering the quiz questions, agreeing or disagreeing to participate, and signing the consent with …
Abujarad F, Peduzzi P, Mun S, Carlson K, Edwards C, Dziura J, Brandt C, Alfano S, Chupp G. Comparing a multimedia digital informed consent tool with traditional paper-based methods: Randomized controlled trial. JMIR Form Res 2021;5(10). [doi: 10.2196/20458]	USA	Existing research suggests that the use of digital health interventions, such as virtual coaching and mobile apps, along with interactive audio and visual elements in a participant-centered IC, can increase the participant’s interest and retention. We applied these principles in the design, development, refinement, and testing of our web-based digital IC tool, VIC, and compared the results of our…	Usability & User Comprehension of Consent forms	Clinical Care	Asthma and Airway Disease Clinic	Quantitative	RCT	Research/Biobank/Patient Participants	50	Yes, there is one that exists	Not Reported	For the comprehension outcome (Table 2), VIC participants scored a mean of 11 correct answers of 13 compared with the paper IC group mean of 10.6 correct answers. VIC participants appeared to have better knowledge about the use of their personal health information (PHI) and study withdrawal (risk ratios>1.20), which were sections in the tablet-based tool formatted uniquely as animated videos rath…
Balestra M, Shaer O, Okerlund J, Westendorf L, Ball M, Nov O. Social annotation valence: The impact on online informed consent beliefs and behavior. J Med Internet Res 2016;18(7). [doi: 10.2196/jmir.5662]	USA	This study focuses specifically on the influence of annotations' valence on participants' perceptions and behaviours surrounding online consent for biomedical research. We hope to shed light on how social annotation can be incorporated into digitally mediated consent forms responsibly and effectively.	Willingness to participate in research/biobank/clinical care	Research	General Population	Mixed-Method	Other	Research/Biobank/Patient Participants	152	Yes, there is one that exists	General Denial/Study by Study	We found that consent forms containing positive valence annotations are likely to lead participants to feel less informed and simultaneously more trusting of the organization seeking consent. In certain cases where participants spent little time considering the content of the consent form, participants exposed to positive valence annotations were even more likely to consent to the study. We sugge…
Barnes R, Votova K, Rahimzadeh V, Osman N, Penn AM, Zawati MH, Knoppers BM. Biobanking for Genomic and Personalized Health Research: Participant Perceptions and Preferences. Biopreserv Biobank 2020;18(3). [doi: 10.1089/bio.2019.0090]	Canada	The purpose of this study was to examine the experiences of patients invited to a particular GAPH study, Spectrometry in TIA Rapid Assessment (SpecTRA), and to explore broader biospecimen and data sharing preferences among a larger group of patients who had opted into a Permission to Contact for research program.	Willingness to share data/PHI	Research	Transient Ischemic Attack and Stroke	Quantitative	Cross-Sectional Survey	Research/Biobank/Patient Participants	195	No	Broad Controlled	Our results indicate that while understanding the purpose of the GAPH study to which participants donated biospecimens was relatively low, an overwhelming majority of participants were supportive of the study and indicated they would choose to participate. Respondents were less supportive of data sharing in general, particularly if a commercial entity (for-profit) was the recipient of the health …
Belfrage S, Helgesson G, Lynøe N. Trust and digital privacy in healthcare: a cross-sectional descriptive study of trust and attitudes towards uses of electronic health data among the general public in Sweden. BMC Med Ethics 2022;23(1). [doi: 10.1186/s12910-022-00758-z]	Sweden	The aim of the present study was to examine the association between the general public’s trust in how healthcare manages and protects electronic health data and their attitudes towards diferent uses of their electronic health data from medical records and health registers.	Willingness to share data/PHI	Research	General Population	Quantitative	Cross-Sectional Survey	Research/Biobank/Patient Participants	1569	No	Not Reported	Of those stating a view on the matter (n ¼ 1446), a large majority of respondents expressed a wish that their health data be available for uses relating to their own care; 94.4 per cent (CI 93.2–95.6) answered that they are ‘mostly in favor’ of healthcare units having access to patients’ electronic medical records from other healthcare units; 5.6 per cent (CI 4.4–6.8) were ‘mostly against’. Respo…
Belfrage S, Lynöe N, Helgesson G. Willingness to Share yet Maintain Influence: A Cross-Sectional Study on Attitudes in Sweden to the Use of Electronic Health Data. Public Health Ethics 2021;14(1). [doi: 10.1093/phe/phaa035]	Sweden	We aimed to investigate what views are held by the general public, and what aspects matter for the willingness to let one’s data be used not only for one’s own care but also for other purposes. The main study objectives were to 1) determine the acceptance the population has for the use of their health data for different purposes 2) determine if the population considers it important to be able to …	Willingness to share data/PHI	Research	General Population	Quantitative	Cross-Sectional Survey	Population Level	1645	No	Not Reported	A large majority of respondents expressed a wish that their health data be available for uses relating to their own care; 94.4 per cent (CI 93.2–95.6) answered that they are ‘mostly in favor’ of healthcare units having access to patients’ electronic medical records from other healthcare units; 5.6 per cent (CI 4.4–6.8) were ‘mostly against’. 46.8% said they would share their health data without c…
Beskow LM, Friedman JY, Chantelle Hardy N, Lin L, Weinfurt KP. Developing a simplified consent form for biobanking. PLoS One 2010;5(10). [doi: 10.1371/journal.pone.0013302]	USA	In this study, we developed a simplified biobanking consent form comprising what we considered to be the minimum information necessary to meet ethical and regulatory requirements. We then gathered preliminary data from hypothetical biobank participants about whether the form included the information they would find most important to a decision about taking part in a biobank. Here we describe our …	Information Needs to Consent	Research	Community-based Diabetes Care	Multi-Method	Other	Research/Biobank/Patient Participants	56	Yes, they are developing one	Broad Open	The findings suggest that information needs differ at the individual level, however simplified (shorter, simpler language, less granular) consent forms can provide the information needs individuals require to consent. Some participants preferred more granularity, to mitigate this supplemental materials were added to the simplified consent form for those who needed more information.
Beskow LM, Hammack-Aviran CM, Brelsford KM. Developing model biobanking consent language: what matters to prospective participants? BMC Med Res Methodol 2020;20(1). [doi: 10.1186/s12874-020-01001-2]	USA	To advance the use of effective consent materials that meet new regulatory requirements and reflect the research landscape, we developed model consent language based on the results of our long-standing programs of research on biobanking consent and the protection of participantsin precision medicine research. Further, we constructed a brief set of questions intended to assist people in thinking a…	Information Needs to Consent	Clinical Care	General Population	Mixed-Method	Interviews	Research/Biobank/Patient Participants	32	No	Not Reported	Consent information participants highlighted as especially reassuring included that the purpose of the biobank, the goal of finding new ways to address health problems; the existence and composition of a multidisciplinary oversight committee; statement about the importance of participants’ privacy and efforts to protect it, disclosures safeguards and laws, maintaining data in coded form, and rest…
Bietz MJ, Bloss CS, Calvert S, Godino JG, Gregory J, Claffey MP, Sheehan J, Patrick K. Opportunities and challenges in the use of personal health data for health research. J Am Med Informatics Assoc 2015 Apr;23(e1):e42–e48. [doi: 10.1093/jamia/ocv118]	USA	The purpose of this study was to understand barriers to the use of personal health data (PHD) in research from the perspective of three stakeholder groups: (1) early adopter individuals who track data about their health, (2) researchers who may use PHD as part of their research, and (3) companies that market self-tracking de-vices, apps, or services, and manage the data that are generated.	Willingness to share data/PHI	Research	General Population	Mixed-Method	Cross-Sectional Survey	Other: Mixed Cohort of Tech Adopters, Researchers, & Vendors	465	No	Not Reported	Half of the respondents believed they own all of their data. They perceived a willingness to share their data for research, being more likley to share their data for research they find interesting. Participants were adverse to sharing their data to commericial or for-profit companies. Finally, 68% of respondents would share their data only if their privacy were assured.
Boutin NT, Mathieu K, Hoffnagle AG, Allen NL, Castro VM, Morash M, Pearl O’Rourke P, Hohmann EL, Herring N, Bry L, Slaugenhaupt SA, Karlson EW, Weiss ST, Smoller JW. Implementation of electronic consent at a Biobank: An opportunity for precision medicine research. J Pers Med 2016;6(2). [doi: 10.3390/jpm6020017]	USA	The purpose of this study is to discuss our experience with a large-scale implementation of electronic informed consent (eIC), including its impact on operations, recruitment, and participant engagement. This experience may inform the developmentof electronic consent methods envisioned by the Precision Medicine Initiative (PMI) cohort program.	Development/Implementation of an eConsent	Clinical Care	Biobank	Multi-Method	Cross-Sectional Survey	Research/Biobank/Patient Participants	7078	Yes, they are developing one	Broad Open	Based on consent data for the first 35,997 Biobank participants, we found no significant difference in the age of the participants who consent electronically versus those who consent in person. However, those who provide consent electronically were more likely to be female, white, and more highly educated.
Brown KM, Drake BF, Gehlert S, Wolf LE, DuBois J, Seo J, Woodward K, Perkins H, Goodman MS, Kaphingst KA. Differences in preferences for models of consent for biobanks between Black and White women. J Community Genet 2016;7(1). [doi: 10.1007/s12687-015-0248-y]	USA	In this study, we conducted an in-depth examination of Black and White women's views about different models of informed consent and examined whether these perceptions varied by race or prior biobank participation.	Willingness to participate in research/biobank/clinical care	Research	Biobank	Qualitative	Interviews	Research/Biobank/Patient Participants	31	No	Multi (Broad Tiered/Menu/Meta, Broad Controlled, General Denial, Broad Open)	The majority of participants overall (60 %) selected the broad consent model as their most preferred model, with study-specific as the 2nd most preferred model (32 %). The notice consent model was the least preferred model overall (45 %), with study-specific as the 2nd least preferred model (30 %). Perceived concerns of each consent model include: (1) notice - no active permission, lack of contro…
Cadigan RJ, Butterfield R, Rini C, Waltz M, Kuczynski KJ, Muessig K, Goddard KAB, Henderson GE. Online Education and e-Consent for GeneScreen, a Preventive Genomic Screening Study. Public Health Genomics 2017;20(4). [doi: 10.1159/000481359]	USA	In GeneScreen, a genomic screening study that utilized online education and consent, we investigated participants' perceived ease when deciding to join and their understanding of key study features.	Usability & User Comprehension of Consent forms	Research	General Medicine Clinic and Biobank	Mixed-Method	Multi - Cross Sectional Survey, Participant Interviews	Research/Biobank/Patient Participants	262	Yes, there is one that exists	Broad Open	Overall, participants reported that deciding to join the GeneScreen study was easy (80% responded that it was very or extremely easy to decide). They also understood most of the five main study features; the mean number of correct items was 3.93 out of five. Participants who had greater genetic self-efficacy, less worry, more trust in information on the website, and less frustration with the webs…
Carey DJ, Fetterolf SN, Davis FD, Faucett WA, Kirchner HL, Mirshahi U, Murray MF, Smelser DT, Gerhard GS, Ledbetter DH. The Geisinger MyCode community health initiative: An electronic health record-linked biobank for precision medicine research. Genet Med 2016;18(9). [doi: 10.1038/gim.2015.187]	USA	In 2007 Geisinger launched MyCode®, a system-wide biobanking program to link samples and EHR data for broad research use. We describe the creation of the MyCode® biorepository and its operation, and examples of how it can be used for translational genomics research.	Development/Implementation of an eConsent	Clinical Care	Primary Care	Mixed-Method	Focus Groups	Research/Biobank/Patient Participants	n/a	Yes, there is one that exists	Broad Controlled	Overall, the participants were highly supportive of medical research and took pride that such research was conducted in their community. Support was expressed regardless of whether they derived direct short-term benefit, and no compensation was expected. Potential concerns were as follows: that participation in the research would be voluntary; that there would be no repercussions for not particip…
Cavazos-Rehg P, Min C, Fitzsimmons-Craft EE, Savoy B, Kaiser N, Riordan R, Krauss M, Costello S, Wilfley D. Parental consent: A potential barrier for underage teens’ participation in an mHealth mental health intervention. Internet Interv 2020;21. [doi: 10.1016/j.invent.2020.100328]	USA	We aim to identify potential barriers such as parental consent in this study so that interventions can be developed with feedback and input from teens from the start. This study seeks to understand the requirement for parental consent as a possible barrier to adolescents participating in research involving a mobile mental health app. Additionally, a qualitative analysis of open-ended responses fu…	Willingness to participate in research/biobank/clinical care	Consumer Innovations	General Population (15-17 years old)	Mixed-Method	Cross-Sectional Survey	Population Level	366	No	Not Reported	Among those interested, approximately one-third (35%) indicated they would be willing to first allow researchers to contact their parents to obtain parental consent. Approximately 30% were not willing to allow researchers to contact their parents, and another 34% were unsure. Specifically, white participants were more likely to be unwilling to allow researchers to contact their parents to obtain …
Chalil Madathil K, Koikkara R, Dorlette-Paul M, Ranganayakulu S, Greenstein JS, Gramopadhye AK. An investigation of format modifications on the comprehension of information in consent form when presented on mobile devices. Proc Hum Factors Ergon Soc 2012. [doi: 10.1177/1071181312561192]	USA	The focus of this study will be to develop an electronic consenting system and to identify methods for improving participant comprehension of the consent information presented. For this study four interfaces were developed for consent information presentation on a mobile device. These interfaces were compared used task performance and subjective methods	Usability & User Comprehension of Consent forms	Research	General Population (College Students)	Quantitative	Pre-Post	Research/Biobank/Patient Participants	32	Yes, they are developing one	Not Reported	The results of this exploratory study suggest that videobased systems with subtitles seem to improve the consent comprehension. Participants indicated that they had more control over their privacy and that they could more easily move forward at their own pace using electronic consenting systems. There were no significant differences in the usability aspects of the different formats.
Chantler T, Pringle E, Bell S, Cooper R, Edmundson E, Nielsen H, Roberts S, Edelstein M, Mounier-Jack S. Does electronic consent improve the logistics and uptake of HPV vaccination in adolescent girls? A mixed-methods theory informed evaluation of a pilot intervention. BMJ Open 2020;10(11). [doi: 10.1136/bmjopen-2020-038963]	England	To evaluate the usability and acceptability of an electronic consent pilot intervention for school-based immunisations and assess its impact on consent form returns and human papilloma virus (HPV) vaccine uptake.	Development/Implementation of an eConsent	Clinical Care	General Population	Mixed-Method	Cross-Sectional Survey	Population Level	3219	Yes, there is one that exists	Not Reported	The pilot e-consent intervention had no impact on vaccine uptake and did not improve the return rate of consent forms in its first year of implementation. This could be interpreted as a negative result, however this would fail to account for the embedding process required before new technologies become routinely incorporated into everyday practice. Our findings demonstrate that the transition fro…
De Vries RG, Ryan KA, Gordon L, Krenz CD, Tomlinson T, Jewell S, Kim SYH. Biobanks and the Moral Concerns of Donors: A Democratic Deliberation. Qual Health Res 2019;29(13). [doi: 10.1177/1049732318791826]	USA	The following day-long deliberation focused on two aspects of the biobank consent process: whether biobanks have the responsibility to respect the moral concerns of donors about the ways their de-identified material may be used, and the most appropriate model for seeking consent from biobank donors. In this article, we report the results from deliberation.	Willingness to participate in research/biobank/clinical care	Clinical Care	General Population	Qualitative	Pre-Post	Population Level	180	No	Not Reported	Participants appreciated the complexity of accommodating the moral concerns of donors in the biobank consent process, balancing personal values vs. values of research. There was concern about bad apples in the scientific world, recognizing that regulations are often insufficient to control the behaviours of a few. Trust was also discussed, where there is a need for biobanks to nuture and preserve…
Despotou G, Evans J, Nash W, Eavis A, Robbins T, Arvanitis TN. Evaluation of patient perception towards dynamic health data sharing using blockchain based digital consent with the Dovetail digital consent application: A cross sectional exploratory study. Digit Heal 2020;6. [doi: 10.1177/2055207620924949]	England	To evaluate patient perceptions towards existing consent processes, and the Dovetail blockchain based digital consent application as a means to manage data sharing in the context of diabetes care.	Usability & User Comprehension of Consent forms	Clinical Care	Diabetes Care	Mixed-Method	Multi - Cross Sectional Survey, Focus Group	Research/Biobank/Patient Participants	36	Yes, there is one that exists	Dynamic	Patients saw a number of advantages, particularly when compared with the existing process of paper-based consent. The digital consent approach was found to be easy to understand and use, and also gave the perception of more control on the patients’ data. When discussing current processes and consent to share health data, it was evident that patients were not clear about how things work or who cur…
Deverka PA, Gilmore D, Richmond J, Smith Z, Mangrum R, Koenig BA, Cook-Deegan R, Villanueva AG, Majumder MA, McGuire AL. Hopeful and Concerned: Public Input on Building a Trustworthy Medical Information Commons. J Law, Med Ethics 2019;47(1). [doi: 10.1177/1073110519840486]	USA	We conducted public deliberations in three U.S. locations — (1) Durham, North Carolina, (2) Austin, Texas, and (3) Oakland, California — to obtain informed public input about the key issues policymakers must take into account before people are invited to share theirpersonal, genetic, and health information with a Medical Information Commons (MIC)	Willingness to participate in research/biobank/clinical care	Clinical Care	General Population	Qualitative	Focus Groups	Population Level	75	No	Multi (Broad Open, General Denial, Broad Tiered/Menu/Meta, Dynamic)	First, deliberants strongly supported an MIC for medical- and health-related purposes in service of the greater good. Deliberants specifically recommended MIC policies that ensured prioritizing societal benefits over for-profit company interests. Access of a MIC by for-profit entities reduced participation and trust. Deliberants thought individuals providing data to MICs should be asked to provid…
Doerr M, Truong AM, Bot BM, Wilbanks J, Suver C, Mangravite LM. Formative evaluation of participant experience with mobile econsent in the app-mediated parkinson mpower study: A mixed methods study. JMIR mHealth uHealth 2017;5(2). [doi: 10.2196/mhealth.6521]	USA	The study objective was to describe the essential qualities of participant experience, including delineation of common and novel themes relating to informed consent, with a self-administered, smartphone-based eConsent process. We sought to identify participant responses related to informedness, comprehension, and voluntariness as well as to capture any emergent themes relating to the informed con…	Usability & User Comprehension of Consent forms	Research	Parkinson's Disease	Mixed-Method	Cross-Sectional Survey	Research/Biobank/Patient Participants	7483	Yes, there is one that exists	Dynamic	First, consistent with fully facilitated in-person informed consent settings, we observed a broad spectrum of comprehension of core research concepts following eConsent. Second, we identified new consent themes born out of the remote mobile research setting, for example the impact of the study design on the engagement of controls and the misconstruction of the open response field as a method for …
Dumestre DO, Fraulin F. Avoiding Breach of Patient Confidentiality: Trial of a Smartphone Application That Enables Secure Clinical Photography and Communication. Plast Surg 2020;28(1). [doi: 10.1177/2292550319880910]	Canada	The purpose of this study was to find and trial a smartphone application for clinical photography and communication that fulfills the current policies and guidelines regarding clinical photography while being effective and efficient for surgeon use and providing high patient satisfaction.	Usability & User Comprehension of Consent forms	Clinical Care	Plastic Surgery	Quantitative	Cross-Sectional Survey	Research/Biobank/Patient Participants	84	Yes, there is one that exists	Broad Tiered/Menu/Meta	The large majority of respondents (98% [46/47)]) felt that the purpose of the application was well explained to them and did not feel pressure to consent (98% [46/47]). Patients overall felt that ShareSmart was an acceptable means of providing consent.
Faurie P, Moldovan AN, Tal I. Privacy Policy - “I agree”?! - Do alternatives to text-based policies increase the awareness of the users? Int Conf Cyber Secur Prot Digit Serv Cyber Secur 2020 2020. [doi: 10.1109/CyberSecurity49315.2020.9138857]	Ireland	This paper aims to performan an extensive case study on the effectiveness, in terms of user awareness and user satisfaction, of alternative ways of presenting the privacy policy as compared to the classic, text-based manner. The alternatives chosen after thorough research and detailed in the related work section are the usable policy proposed from and the video-based policy.	Usability & User Comprehension of Consent forms	Consumer Innovations	General Population	Quantitative	Cross-Sectional Survey	Population Level		No	Not Reported	The scores obtained in the case of text-based policy were the worst among the three types of policies. The video policy allowed users to become more aware about the content of the policy, leading to the best scores. hence the users become significantly more aware about the privacy policy when video is employed as a form of presentation or the usable template/policy is employed as compared to the …
Golembiewski EH, Mainous AG, Rahmanian KP, Brumback B, Rooks BJ, Krieger JL, Goodman KW, Moseley RE, Harle CA. An electronic tool to support patient-centered broad consent: A multi-arm randomized clinical trial in family medicine. Ann Fam Med 2021;19(1). [doi: 10.1370/afm.2610]	USA	The objective of our study was to compare the effects of 3 electronic consent (e-consent) versions with varying degrees of interactive information and factual messages intended to enhance patient trust.	Usability & User Comprehension of Consent forms	Research	Family Medicine	Quantitative	RCT	Research/Biobank/Patient Participants	750	Yes, there is one that exists	Broad Open	Approximately 94% (n=691) of participants agreed within the e-consent to share their EHR data with the family medicine database for use in future research, with no statistically significant differences in consent decision observed between e-consent versions (94.6% standard, 93.6% interactive; 94.6% trust-enhanced). Descriptive analyses of outcomes by e-consent version revealed that mean satisfact…
Grande D, Mitra N, Shah A, Wan F, Asch DA. Public preferences about secondary uses of electronic health information. JAMA Intern Med 2013; PMID:23958803	USA	We sought to investigate public attitudes about the secondary use of electronically available personal health information. We recognized that these attitudes differ according to context, so we deployed conjoint analysis in an experimental survey design to examine patients’ willingness to share their personal health information.	Willingness to share data/PHI	Clinical Care	General Population	Quantitative	Cross-Sectional Survey	Research/Biobank/Patient Participants	3336	No	Not Reported	Participants cared most about the specific purpose for using their health information, although differences were smaller among racial and ethnic minorities. The user of the information was of secondary importance, and the sensitivity was not a significant factor. These preferences should be considered in policies governing secondary uses of health information.
Harle CA, Golembiewski EH, Rahmanian KP, Brumback B, Krieger JL, Goodman KW, Mainous AG, Moseley RE. Does an interactive trust-enhanced electronic consent improve patient experiences when asked to share their health records for research? A randomized trial. J Am Med Informatics Assoc 2019 Jul;26(7):620–629. [doi: 10.1093/jamia/ocz015]	USA	The purpose of this study was to compare the effectiveness of an in-teractive trust-enhanced e-consent with an interactive-only e-consent(no trust enhancement) and a standard (no interactivity, no trust en-hancement) e-consent that asked patients to give broad consent for future research uses of their EHR data.	Usability & User Comprehension of consent forms	Clinical Care	Primary Care	Quantitative	RCT	Research/Biobank/Patient Participants	750	Yes, they are developing one	Broad Open	Results of our randomized trial of 3 e-consent approaches for health record sharing indicated no effect of interactivity with trust enhancement on participant satisfaction with or understanding of the consent. Similarly, we found no differences of objective knowledge of consent information, perceived voluntariness, trust in medical researchers, consent decision, and time spent using the applicati…
Harle CA, Golembiewski EH, Rahmanian KP, Krieger JL, Hagmajer D, Mainous AG, Moseley RE. Patient preferences toward an interactive e-consent application for research using electronic health records. J Am Med Informatics Assoc 2018;25(3). [doi: 10.1093/jamia/ocx145]	USA	The purpose of this study was to assess patient perceptions of using an interactive electronic consent (e-consent) application when deciding whether or not to grant broad consent for research use of their existing and future identifiable health record information. Specifically, we aimed to assess participant attitudes toward and perceptions of (1) using an e-consent application compared to paper,…	Information Needs to Consent	Research	General Population	Qualitative	Interviews	Research/Biobank/Patient Participants	32	Yes, they are developing one	Broad Open	Although many participants appreciated the modernity of the tablet format, the clarity of the information presented, and the interactivity of the application interface, others had reservations about the use of an electronic consent application.These reservations were commonly tied to a preference for the traditional paper format or concerns about insufficient digital literacy or experience. Parti…
Hong SJ, Drake B, Goodman M, Kaphingst KA. Race, Trust in Doctors, Privacy Concerns, and Consent Preferences for Biobanks. Health Commun 2020;35(10). [doi: 10.1080/10410236.2019.1623644]	USA	This study investigates how patients' privacy concerns about research uses of biospecimen and trust in doctors are associated with their preferences for informed consent and need for control over biospecimens in a biobank. Particularly, this study focuses on the perspectives of Communication Privacy Management theory, precision medicine, and racial health disparities.	Willingness to participate in research/biobank/clinical care	Research	General Population (Women)	Quantitative	Cross-Sectional Survey	Research/Biobank/Patient Participants	358	No	Multi (General Denia, Broad Open, Broad Tiered/Menu/Meta)	While individuals’ privacy concerns about research uses of biospecimens were significantly and positively associated with their need for control, their trust in doctors inversely predicted this outcome. African American participants reported needing more control over their biospecimens than European American participants. Those with past experience in clinical care or research required less contr…
Iwaya LH, Li J, Fischer-Hübner S, Åhlfeldt RM, Martucci LA. E-consent for data privacy: Consent management for mobile health technologies in public health surveys and disease surveillance. Stud Health Technol Inform 2019. [doi: 10.3233/SHTI190421]	Australia	In this paper, we introduce an e-Consent tool tailored for Mobile Health Data Collection Systems (MDCSs). It is developed based on the requirement analysis of consent management for data privacy and built upon the solutions of Participant-Centered Consent toolkit and Consent Receipt specification.	Usability & User Comprehension of Consent forms	Consumer Innovations	General Population	Mixed-Method	Multi - Cross Sectional Survey, Participant Interviews	Population Level	10	Yes, they are developing one	Not Reported	Questionnaire results also showed that all participants understood what they were consenting to. Privacy and protection of personal information needs to be well described in the e-Consent. This is particularly important to inform the aspects regarding data Access and Retention. Participants also provided general feedback and suggestions. Examples included: the second layer of information was text…
Jagsi R, Griffith KA, Jones RD, Krenz C, Gornick M, Spence R, De Vries R, Hawley ST, Zon R, Bolte S, Sadeghi N, Schilsky RL, Bradbury AR. Effect of public deliberation on patient attitudes regarding consent and data use in a learning health care system for oncology. J Clin Oncol 2019;37(34). [doi: 10.1200/JCO.19.01693]	USA	We used a deliberative democracy approach to generate the informed and considered opinions and recommendations of patients with cancer regarding acceptable secondary uses of their de-identified health information and potential approaches for notification and consent in the context of a learning healthcare system.	Willingness to share data/PHI	Clinical Care	Oncology	Mixed-Method	Multi - Cross Sectional Survey, Focus Group, Participant Interviews	Research/Biobank/Patient Participants	217	No	General Denial/Study by Study	This research confirms that most patients wish to be asked before deidentified medical records are used for research. Comfort with the secondary use of deidentified medical information varied depending on context and, in some cases, did change after deliberation. At baseline, most participants were comfortable with researchers at a university conducting a study about cancer (96.3%). An overwhelmi…
Jung Y, Choi H, Shim H. Individual Willingness to Share Personal Health Information with Secondary Information Users in South Korea. Health Commun 2020;35(6). [doi: 10.1080/10410236.2019.1582311]	South Korea	This study investigated individual willingness to share health information. More specifically, we aim to examine the willingness by context, including anonymity, the type of information, and the type of secondary user.	Willingness to share data/PHI	Clinical Care	Online Health Communities	Quantitative	Cross-Sectional Survey	Population Level	115	No	Not Reported	The findings suggest that individuals generally prefer to share anonymous health information rather than identifiable information, and are more inclined to share health information with health-related users than with irrelevant users (e.g., governmental agencies). Our findings also show that, although the willingness to share information partially (excluding sensitive personal health information)…
Kaller S, Daniel S, Raifman S, Biggs MA, Grossman D. Pre-Abortion Informed Consent Through Telemedicine vs. in Person: Differences in Patient Demographics and Visit Satisfaction. Women’s Heal Issues 2021;31(3). [doi: 10.1016/j.whi.2021.02.007]	USA	This novel study identifies factors associated with using telemedicine for informed consent, patients' reasons for using it, and experiences with it, compared to in-person informed consent.	Usability & User Comprehension of Consent forms	Clinical Care	Sexual Health Clinic	Quantitative	Cross-Sectional Survey	Research/Biobank/Patient Participants	383	No	Not Reported	In multivariable analyses, telemedicine participants had higher odds of being “very satisfied” with the visit (aOR, 2,89; 95% CI: 1.93–4.32) and “very comfortable” asking questions during the visit (aOR, 3.76; 95% CI: 2.58–5.49), compared to participants who attended in-person visits. Participants’ main reasons for choosing telemedicine over the in-person visit included convenience (73%), sooner …
Kaufman DJ, Baker R, Milner LC, Devaney S, Hudson KL. A survey of U.S adults’ opinions about conduct of a nationwide Precision Medicine Initiative® cohort study of genes and environment. PLoS One 2016;11(8):1–14. [doi: 10.1371/journal.pone.0160461]	USA	A survey of a population-based sample of U.S adults was conducted to measure their attitudes about, and inform the design of the Precision Medicine Initiative’s planned national cohort study.	Willingness to participate in research/biobank/clinical care	Clinical Care	General Population	Quantitative	Cross-Sectional Survey	Research/Biobank/Patient Participants	2601	No	Multi (General Denial, Broad Tiered/Menu/Meta, Dynamic, Broad Open)	A majority of participants (54%) said they definitely (14%) or probably (40%) would be willing to participate if asked, while the rest said they probably (30%) or definitely (16%) would not take part. Willingness to participate did not vary considerably between demographic groups. More educated and younger aged participants were more willing to participate in the study. When asked about their wil…
Kim H, Bell E, Kim J, Sitapati A, Ramsdell J, Farcas C, Friedman D, Feupe SF, Ohno-Machado L. iCONCUR: Informed consent for clinical data and bio-sample use for research. J Am Med Informatics Assoc 2017;24(2). [doi: 10.1093/jamia/ocw115]	USA	We developed, implemented, and evaluated the feasibility of a secure, tiered e-consent web service designed to elicit and honor data sharing preferences in an academic medical center data delivery system for research.	Willingness to share data/PHI	Research	Internal Medicine and HIV Clinic	Quantitative	Cross-Sectional Survey	Research/Biobank/Patient Participants	126	Yes, there is one that exists	Dynamic	Overall, having more granular choices available via the iCONCUR tool for indicating data sharing preferences did not negatively affect data sharing decisions for the majority of respondents (59%). Instead, 35% of respondents indicated that the tiered informed consent mechanism made them more willing to share data for research. Also, a majority of respondents (79%) indicated that they would be equ…
Kim J, Kim H, Bell E, Bath T, Paul P, Pham A, Jiang X, Zheng K, Ohno-Machado L. Patient perspectives about decisions to share medical data and biospecimens for research. JAMA Netw Open 2019;2(8). [doi: 10.1001/jamanetworkopen.2019.9550]	USA	The purpose of this study was to examine whether and how various presentations of consent forms are associated with differences in electronic health record and biospecimen sharing rates and whether these rates vary according to user interface design, data recipients, data and biospecimen items, and patient characteristics.	Willingness to share data/PHI	Clinical Care	Outpatient Clinics	Quantitative	Cross-Sectional Survey	Research/Biobank/Patient Participants	1246	No	Multi (Broad Tiered/Menu/Meta, Broad Consent)	A total of 46 participants (3.7%) declined sharing with the home institution, 352 (28.3%) with nonprofit institutions, and 590 (47.4%) with for-profit institutions. A total of 291 patients (23.4%) were willing to share all items with any researcher, whereas 46 (3.7%) were not willing to share any items. The remaining 909 (72.9%) were willing to share selectively, meaning that they wanted to share…
Kim JW, Kim SJ, Cha WC, Kim T. A Blockchain-Applied Personal Health Record Application: Development and User Experience. Appl Sci 2022;12(4). [doi: 10.3390/app12041847]	South Korea	The aim of this study was to introduce a novel blockchain-applied PHR application and to validate its user experience. Thus far, existing research has focused on the technical aspects of blockchain-applied PHR. The novelty of our study is that it not only uses an on-chain, off-chain system to manage patients’ consent data in blockchain, but we also researched participants’ actual user experience …	Usability & User Comprehension of Consent forms	Clinical Care	Healthcare Workers	Mixed-Method	Multi - Cross Sectional Survey, Participant Interviews	Research/Biobank/Patient Participants	30	Yes, there is one that exists	Dynamic	We evaluated the user experience of blockchain-applied PHR applications using SUS. The mean SUS score was 74.0, indicating that the application was above average and was good to use. Participants knew that blockchain technology was good at security, but there were also opinions that blockchain could not be fully trusted because they were not aware of the basic principles of the technology. From t…
Koikkara R, Greenstein JS, Madathil KC. The effect of graphic organizers on the performance of electronic consenting systems. Proc Hum Factors Ergon Soc 2015. [doi: 10.1177/1541931215591100]	USA	The purpose of this study is to investigate the effect of using graphic organizers, specifically concept and mind maps on consent comprehension, three interfaces were developed for an electronic consenting system: 1) text-based, 2) text based with a concept map and 3) text-based with a mind map. These interfaces were then compared using performance and subjective measures.	Usability & User Comprehension of Consent forms	Research	General Population	Quantitative	Cross-Sectional Survey	Research/Biobank/Patient Participants	106	Yes, there is one that exists	Not Reported	Statistically significant differences among the consent forms were found for the comprehension score and consent completion time, suggesting improvement in comprehension with the consent forms using concept and mind maps.
Kreuter F, Haas GC, Keusch F, Bähr S, Trappmann M. Collecting Survey and Smartphone Sensor Data With an App: Opportunities and Challenges Around Privacy and Informed Consent. Soc Sci Comput Rev 2020;38(5). [doi: 10.1177/0894439318816389]	Germany	This study aimed to answer the following research qurstions: (1)to what extent people from the general population are willing to participate in extensive digital trace data collection;(2) do participants differentiate between the types of data they provide;(3) will participants continuously provide data; and (4) can we reasonably argue that the provision of data was fully informed.	Information Needs to Consent	Consumer Innovations	General Population	Mixed-Method	Cross-Sectional Survey	Population Level	652	Yes, there is one that exists	Broad Controlled	We found 91% of all participants to immediately consent to at least one of the five passive data collection packages. Most participants (554 of the 652; 85%) did not change or revoke their consent to provide data for a specific data collection package. About 30% of participants opened and read the explanations provided in the app before consenting. Important for us is the fact that additional exp…
Lajonchere C, Naeim A, Dry S, Wenger N, Elashoff D, Vangala S, Petruse A, Ariannejad M, Magyar C, Johansen L, Werre G, Kroloff M, Geschwind D. An Integrated, Scalable, Electronic Video Consent Process to Power Precision Health Research: Large, Population-Based, Cohort Implementation and Scalability Study. J Med Internet Res 2021;23(12). [doi: 10.2196/31121]	USA	This study aimed to describe the operational implementation and scalability of an electronic universal consent process that was used to power an institutional precision health biobank across a large academic health system.	Development/Implementation of an eConsent	Clinical Care	Ambulatory Clinical Laboratories, Perioperative Settings, and Hospital Settings	Quantitative	Other	Population Level	40144	Yes, there is one that exists	Broad Controlled	The consenting approach proved scalable across 22 clinical sites (hospital and ambulatory settings). Over 40,000 participants completed the consent process at a rate of 800 to 1000 patients per week over a 2-year time period. The opt-in rates in the perioperative (16,500/22,519, 73.3%) and ambulatory clinics (2308/3390, 68.1%) were higher than those in clinical laboratories (7506/14,235, 52.7%; P…
Lee SSJ, Cho MK, Kraft SA, Varsava N, Gillespie K, Ormond KE, Wilfond BS, Magnus D. “I don’t want to be Henrietta Lacks”: diverse patient perspectives on donating biospecimens for precision medicine research. Genet Med 2019;21(1). [doi: 10.1038/s41436-018-0032-6]	USA	The purpose of this study was to determine whether patients distinguish between biospecimens and electronic health records (EHRs) when considering research participation to inform research protections.	Willingness to participate in research/biobank/clinical care	Clinical Care	Multispecialty Group Practice	Qualitative	Focus Groups	Research/Biobank/Patient Participants	122	No	Broad Open	Our study suggests that some patients do differ in their views about biospecimens and EHR data and would want additional information about biospecimens through a separate consent process. Our findings underscore the importance of trust for patients contemplating participation in precision medicine research and the need for public discussion about the collection of biospecimens as compared with ot…
Lewis MK, Hsieh YH, Gaydos CA, Peterson SC, Rothman RE. Informed consent for opt-in HIV testing via tablet kiosk: an assessment of patient comprehension and acceptability. Int J STD AIDS 2017;28(13). [doi: 10.1177/0956462417701009]	USA	This pilot study aims to examine patient acceptability of using a tablet kiosk to provide and comprehend HIV testing consent.	Usability & User Comprehension of Consent forms	Clinical Care	HIV Screening/Testing in Emergency Department	Quantitative	Cross-Sectional Survey	Research/Biobank/Patient Participants	202	No	Not Reported	Subjects reported a positive experience using the tablet kiosk as a means to give consent for HIV testing. A vast majority of subjects (83.9%) found the tablet kiosk very easy or easy to use, 89.4% reported they were very or mostly comfortable using the tablet kiosk to consent to HIV testing, and 77.9% of subjects liked using the kiosk to learn about the HIV testing and consent processes. Almost …
Lysaght T, Ballantyne A, Toh HJ, Lau A, Ong S, Schaefer O, Shiraishi M, van den Boom W, Xafis V, Tai ES. Trust and trade-offs in sharing data for precision medicine: A national survey of singapore. J Pers Med 2021;11(9). [doi: 10.3390/jpm11090921]	Singapore	The aim of the research was to measure the priorities and preferences of Singaporeans for sharing health-related data for precision medicine (PM). Our specific aims were to measure the relative value Singaporeans attribute to key data sharing arrangements, their willingness to share de-identified health data with broad consent, and their trust in various institutions using the data. We also aimed…	Willingness to share data/PHI	Research	General Population	Quantitative	Cross-Sectional Survey	Research/Biobank/Patient Participants	1000	No	Not Reported	A total of 64% were generally willing to share de-identified health data for IRB-approved research without re-consent for each study. Government agencies and public institutions were the most trusted users of data. The importance of the four attributes on respondents’ willingness to share data were: users (39.5%), uses (28.5%), data sensitivity (19.5%), and consent (12.6%). Most respondents found…
Maus B, Salvi D, Olsson CM. Enhancing citizens trust in technologies for data donation in clinical research: Validation of a design prototype. PervasiveHealth Pervasive Comput Technol Healthc 2020. [doi: 10.1145/3423423.3423430]	Sweden	This paper proposes a set of 6 use cases and related mock-up interfaces for citizen science, mobile-based health research, which could guide the development of future data collection platforms. (aka addressing the issue of trust, by presenting results from a study about the impact of transparency enhancing tools in IoT-based clinical research.)	Information Needs to Consent	Research	General Population	Mixed-Method	Interviews	Population Level	6	No	Not Reported	This paper proposes a set of 6 use cases and related mock-up interfaces for citizen science, mobile-based health research: “Curated information about the institution”, “Sequential consent of shared data”, “Updates from the institution”, “Privacy notifications”, “Overview of donated data” and “Personal impact in medical research”. Interviews and Kano analysis of the interfaces with 6 prospective u…
Murphy H, Keahey L, Bennett E, Drake A, Brooks SK, Rubin GJ. Millennial attitudes towards sharing mobile phone location data with health agencies: a qualitative study. Inf Commun Soc 2020; [doi: 10.1080/1369118X.2020.1753798]	England	We conducted a qualitative study to explore attitudes and concerns towards sharing mobile phone location data with different health agencies within the 'Millennial' generation (born between 1981-2000) based on the likelihood that they will experience and use technological advancements in healthcare in the future.	Willingness to share data/PHI	Consumer Innovations	General Population (Born between 1981-2000)	Qualitative	Focus Groups	Population Level	40	No	Not Reported	Participants often described a loss of self-efficacy towards protecting their personal data and privacy online and voiced a strong desire for retaining personal control over how their mobile phone location data would be shared with health agencies. The NHS were the most trusted organisation to share location data with. After the Cambridge Analytica affair, participants perceived greater trust tow…
Naeim A, Dry S, Elashoff D, Xie Z, Petruse A, Magyar C, Johansen L, Werre G, Lajonchere C, Wenger N. Correction: Electronic Video Consent to Power Precision Health Research: A Pilot Cohort Study. JMIR Form Res 2021;5(10). [doi: 10.2196/33891]	USA	In this study, we engaged the community and stakeholders across the University of California, Los Angeles (UCLA) Health System, David Geffen School of Medicine at UCLA, UCLA Institute of Precision Health, and the UCLA Clinical and Translational Science Institute (CTSI) to create and pilot an innovative potentially scalable universal video consent that asks patients to give a “broad” or “one time”…	Usability & User Comprehension of Consent forms	Research	Laboratory Medicine, Radiology, Oncology, and Hospital Admissions	Mixed-Method	Multi - Cross Sectional Survey, Participant Interviews	Research/Biobank/Patient Participants	173	Yes, there is one that exists	Broad Open	There was no significant difference for consent rate between the two phases (44/50, 88.0% vs 112/ 123, 91.1%; P=.41). Across the entire cohort, 56% (97/173) of individuals agreed to be recontacted to participate in other biomedical research projects.In terms of where it was useful or easy to understand, the universal consent video did not differ between two groups (those who opted in vs opted out…
Nair AG, Potdar NA, Dadia S, Aulakh S, Ali MJ, Shinde CA. Patient perceptions regarding the use of smart devices for medical photography: results of a patient-based survey. Int Ophthalmol 2019;39(4). [doi: 10.1007/s10792-018-0878-2]	India	The purpose of this study was to assess patient perceptions regarding medical photography and the use of smart devices, namely mobile phones and tablets for medical photography.	Willingness to participate in research/biobank/clinical care	Clinical Care	Oculoplastics Clinic	Quantitative	Cross-Sectional Survey	Research/Biobank/Patient Participants	280	No	Not Reported	Over 68% of the patients surveyed felt that it was acceptable to show a patient’s photograph (including their own) to another patient, confidentially, for illustrative and demonstrative purposes. Of the surveyed population, 72% felt that the patient’s consent should be taken before using their photographs, but 84% of the respondents felt that this consent was required only the first time and not …
Nebeker C, Lagare T, Takemoto M, Lewars B, Crist K, Bloss CS, Kerr J. Engaging research participants to inform the ethical conduct of mobile imaging, pervasive sensing, and location tracking research. Transl Behav Med 2016;6(4). [doi: 10.1007/s13142-016-0426-4]	USA	This study was conducted to contribute the participant perspectives when considering ethical and responsible practices. Participants enrolled in an observational study where they wore several mobile imaging, pervasive sensing, social media and location tracking (MISST) devices for 1 week completed an exit survey.	Willingness to share data/PHI	Consumer Innovations	General Population	Mixed-Method	Cross-Sectional Survey	Research/Biobank/Patient Participants	82	No	Broad Tiered/Menu/Meta	It is interesting that privacy concerns were not a larger issue considering that over a third of participants (35.4 %) identified as having extremely private preferences or expectations for privacy. At some level, it is notable that anyone who selfidentifies as extremely private would even agree to participate in a study that would require wearing a camera that records daily activity or a trackin…
Nittas V, Mütsch M, Braun J, Puhan MA. Self-monitoring app preferences for sun protection: Discrete choice experiment survey analysis. J Med Internet Res 2020;22(11). [doi: 10.2196/18889]	Switzerland	This study aimed to assess which attributes of a theoretical self-monitoring app are perceived as more or less important by health care consumers. This was guided by the following objectives: (1) to elicit how consumer preferences are distributed among a set of preidentified app attributes and (2) to assess whether preferences vary across individual characteristics, such as age, gender, education…	Willingness to participate in research/biobank/clinical care	Consumer Innovations	Travel Clinic	Quantitative	Cross-Sectional Survey	Population Level	200	No	Dynamic	Respondents also preferred having the option of sharing their health data with a chosen health care provider than not having that sharing option. Similarly favored was a thorough privacy control, with multiple user consents (given whenever app data are shared with third commercial parties). On average, being able to share data with a doctor was more important than the app’s privacy functions.
O’Connor Y, Rowan W, Heavin C. Vision and voice in e consent: Future trends for health social networks. Procedia Comput Sci 2018. [doi: 10.1016/j.procs.2018.10.184]	Ireland	This paper explores an alternative version of eConsent – an animation of privacy policies and terms and conditions for health social networks based on prior research. This research aims to explore users' perceptions of an alternative presentation of eConsent. The research questions are focused on user’s needs in relation to the design, structure, and presentation of the message of the animation; …	Usability & User Comprehension of Consent forms	Consumer Innovations	General Population (University Students)	Qualitative	Focus Groups	Population Level	25	Yes, they are developing one	Not Reported	First, with the animation’s structure and content, research participants liked the design – colour/style and depth of information provided within the animation on eConsent. Preferences were expressed for a more accent neutral voice with a more serious tone, a more even modulation of pitch, with not so many high notes at the end of sentences and to reduce the elongation of words at the end of stat…
Phillippi JC, Doersam JK, Neal JL, Roumie CL. Electronic Informed Consent to Facilitate Recruitment of Pregnant Women Into Research. JOGNN - J Obstet Gynecol Neonatal Nurs 2018;47(4). [doi: 10.1016/j.jogn.2018.04.134]	USA	The purpose of this article is to report on the use of this new method of informed consent (e-consent). We detail the feasibility and utility of the use of telephone discussion and e-consent documentation of informed consent in the first year of a prospective clinical trial of pregnant women to provide information to assist other researchers.	Usability & User Comprehension of Consent forms	Research	Pregnancy/Women's Health	Quantitative	Cross-Sectional Survey	Research/Biobank/Patient Participants	71	Yes, there is one that exists	Not Reported	Of the 86 women screened for study participation, 71 were eligible, 65 (93% of eligible) agreed to review the e-consent document, and 61 (86% of eligible) consented electronically. All women who entered the study were able to complete the e-consent process. ). Of women sent the e-consent link, only one had difficulty with the online system and reported signature problems that were ultimately reso…
Ploug T, Holm S. Eliciting meta consent for future secondary research use of health data using a smartphone application - A proof of concept study in the Danish population. BMC Med Ethics 2017;18(1). [doi: 10.1186/s12910-017-0209-6]	Denmark	This study investigates whether meta consent (preferences for future consent to secondary use of data for research, through the use of a specifically designed smartphone application) preferences can be successfully elicited by a smartphone application in the adult Danish population.	Willingness to share data/PHI	Research	General Population	Quantitative	Cross-Sectional Survey	Population Level	221	Yes, they are developing one	Broad Tiered/Menu/Meta	The consent choices made strongly indicate that there are significant differences in consent preferences within the Danish population. Very few do not want their data used for any kind of research, and many are willing to let their data be used without specific consent, especially in the case of public research. The majority consistently across data and research types want some control over the u…
Quermann N, Degeling M. Data Sharing in Mobile Apps - User Privacy Expectations in Europe. Proc - 5th IEEE Eur Symp Secur Priv Work Euro S PW 2020 2020. [doi: 10.1109/EuroSPW51379.2020.00024]	Germany	In light of the continuous debates on privacy and mobile apps we wanted to understand users' expectations of privacy when it comes to different app types and data sharing practices.	Willingness to share data/PHI	Consumer Innovations	General Population	Quantitative	Cross-Sectional Survey	Population Level	103	No	Not Reported	Participants want to be more knowledgeable about companies’ privacy practices. At the same time they seem less concerned about giving their PHI out — as long as they are informed and therefore can retain a sense of agency. Participants were willing to trust an mobile application more easily when the purpose of the data collection was clear. We did, however, find a significant correlation between …
Ramos SR. User-Centered Design, Experience, and Usability of an Electronic Consent User Interface to Facilitate Informed Decision-Making in an HIV Clinic. CIN Comput Informatics, Nurs 2017 Nov;35(11):556–564. [doi: 10.1097/CIN.0000000000000356]	USA	The purpose of this study was to apply a novel user-centered, multistep, multiframework approach to design and test an electronic consent user interface, so patients with HIV can make more informed decisions about electronically sharing their health information.	Usability & User Comprehension of Consent forms	Clinical Care	HIV Clinic	Qualitative	Focus Groups	Research/Biobank/Patient Participants	25	Yes, they are developing one	Not Reported	Over half of the participants (n = 14) were in favor of using the UI over the paper consent. The majority of those who demonstrated high or low levels of comprehension and all who demonstrated a moderate level of comprehension preferred the UI. The inability to comprehend information may decrease informed decision-making. Comprehension is a key factor in the ability to make informed decisions.
Richter G, Borzikowsky C, Hoyer BF, Laudes M, Krawczak M. Secondary research use of personal medical data: patient attitudes towards data donation. BMC Med Ethics 2021;22(1). [doi: 10.1186/s12910-021-00728-x]	Germany	This study aimed to evaluation German patient views of a mechanism of data donation that stipulates an opt-out scenario. In addition to assessing the level of acceptance of such a model, we also sought to explore further the negative attitude of patients towards the research use of their data by commercial companies, and how reservations against such use could be counteracted when implementing da…	Willingness to share data/PHI	Research	Inflammation Medicine, Internal Medicine, and General Surgery	Quantitative	Cross-Sectional Survey	Research/Biobank/Patient Participants	Survey 1 - 376 participants Survey 2: 132 participants	No	Broad Open	Overall attitude towards data donation for medical research was ascertained by asking participants whether they would approve use of their data, free of charge and in compliance with pending data protection regulations, but without having to ask them for permission each time the data were used. With this defnition, the donation of medical data from own electronic health records was deemed accepta…
Riordan F, Papoutsi C, Reed JE, Marston C, Bell D, Majeed A. Patient and public attitudes towards informed consent models and levels of awareness of Electronic Health Records in the UK. Int J Med Inform 2015;84(4). [doi: 10.1016/j.ijmedinf.2015.01.008]	England	In this paper we examine levels of support for implied and explicit consent models with respect to sharing identified and deidentified health information for multiple purposes, including healthcare provision research and planning. Furthermore, we explore public awareness about detailed EHRs used simultaneously for these purposes.	Willingness to share data/PHI	Clinical Care	Primary and Seconday Care Clinics and General Population	Quantitative	Cross-Sectional Survey	Research/Biobank/Patient Participants	3157	No	Multi (Broad Open, Broad Controlled)	This study illustrates that the majority of respondents (91%) would expect to be explicitly asked for consent before their identifiable EHR is accessed, regardlessof the reason for access and when sharing de-identified data, fewer participants (51%) expect explicit consent. Respondents who identified them-selves as belonging to an ethnic group other than ‘White British’, or who were less confiden…
Rivas Velarde MC, Tsantoulis P, Burton-Jeangros C, Aceti M, Chappuis P, Hurst-Majno S. Citizens’ views on sharing their health data: the role of competence, reliability and pursuing the common good. BMC Med Ethics 2021;22(1). [doi: 10.1186/s12910-021-00633-3]	Switzerland	The purpose of this study was to explore the opinions and concerns of members of the public society regarding predictive oncology, genetic sequencing, and cancer. This article presents the findings of one data stream of this mixed methods study that looks at informed consent in research.	Willingness to share data/phi	Research	General Population	Mixed-Method	Multi - Cross Sectional Survey, Participant Interviews	Research/Biobank/Patient Participants	73	No	Not Reported	Overall participants tend to be positively inclined towards donating their data to a public hospital. An average of 92% of collective responses across participants groups would donate their data to a public hospital, all types of listed usages presented including improving information, their care, and research within and outside the health sector receive the same percentage of acceptance. Moreove…
Robins D, Brody R, Jeong IC, Parvanova I, Liu J, Finkelstein J. Towards a highly usable, mobile electronic platform for patient recruitment and consent management. Stud Health Technol Inform 2020. [doi: 10.3233/SHTI200325]	USA	This study seeks to assess usability and acceptance of E-Consent on mobile devices such as tablet computers for collecting universal biobank consents.	Development/Implementation of an eConsent	Clinical Care	Primary Care, Specialty Care, and Employee Health	Mixed-Method	Multi - Participant Interviews, Usability Testing	Research/Biobank/Patient Participants	17	Yes, they are developing one	Not Reported	The mobile platform was found to be e-consent easy-to-use, engaging, and faster than paper consent. The majority of participants reported that the interactive nature of the system improved their attentiveness to the content. Although there was wide consensus that this interactive platform is preferable to paper, there was also agreement that human interaction should be maintained in some way
Rodriguez-Patarroyo M, Torres-Quintero A, Vecino-Ortiz AI, Hallez K, Franco-Rodriguez AN, Rueda Barrera EA, Puerto S, Gibson DG, Labrique A, Pariyo GW, Ali J. Informed Consent for Mobile Phone Health Surveys in Colombia: A Qualitative Study. J Empir Res Hum Res Ethics 2021;16(1–2). [doi: 10.1177/1556264620958606]	Colombia	This study aimed to capture the perspectives of key stakeholders, both experts and community members, on consent processes and preferences for participation in automated mobile phone surveys (MPS) of non-communicable disease risk factors in Colombia.	Information Needs to Consent	Research	General Population	Qualitative	Multi - Participant Interviews, Focus Groups	Mixed: Non-communicable Disease Researchers, Ethicists, IRB Members, Technical Experts, and Community Members	62	Yes, there is one that exists	Dynamic	There was meaningful disagreement within both groups regarding the necessity of consent, when the purpose of a survey is to contribute to the formulation of public policies. Respondents who favored consent emphasized that consent communications ought to promote understanding and voluntariness, and implicitly suggested that information disclosure conform to a reasonable person standard. Given the …
Rothwell E, Johnson E, Wong B, Goldenberg A, Tarini BA, Riches N, Stark LA, Pries C, Langbo C, Langen E, Botkin J. Comparison of Video, App, and Standard Consent Processes on Decision-Making for Biospecimen Research: A Randomized Controlled Trial. J Empir Res Hum Res Ethics 2020;15(4). [doi: 10.1177/1556264620913455]	USA	This research developed and evaluated theory-based, multi-media consent interventions to assist parents to make an informed decision about the retention and use of residual bloodspots within an established biobank repository.	Usability & User Comprehension of Consent forms	Clinical Care	Postnatal Care	Quantitative	Cross-Sectional Survey	Research/Biobank/Patient Participants	675	No	Not Reported	The results demonstrated that most participants (76%) did not click on additional information such as short videos, question and answer links, or the comprehension quiz. Results demonstrated efficacy and acceptability of using an educational video and interactive app for consent of secondary use of a biospeciman for research. A primary outcome from this research was that the use of an electronic-…
Rothwell E, Wong B, Rose NC, Anderson R, Fedor B, Stark LA, Botkin JR. A randomized controlled trial of an electronic informed consent process. J Empir Res Hum Res Ethics 2014;9(5). [doi: 10.1177/1556264614552627]	USA	The purpose of this study was to explore the appropriate-ness of an electronic informed consent model within a RCT. The research question was whether an electronic informed consent process was more effective than a simplified paper-based consent process within a RCT for a minimal risk study.	Usability & User Comprehension of Consent forms	Research	Pregnancy/Women's Health	Mixed-Method	RCT	Research/Biobank/Patient Participants	62 (31 control, 31 experimental)	Yes, they are developing one	Not Reported	Results from the electronic consent group reported significantly higher understanding of the purpose of the study, alternatives to participation, and who to contact if they had questions. However, participants in the paper-based control group reported higher mean scores on some survey items. This research suggests that an electronic informed consent presentation may improve participant understand…
Rowan W, O’Connor Y, Lynch L, Heavin C. Exploring User Behaviours when Providing Electronic Consent on Health Social Networks: A “Just Tick Agree” Approach. Procedia Comput Sci 2017. [doi: 10.1016/j.procs.2017.11.125]	Ireland	In this paper, we seek to deepen our understanding of the issues surrounding eConsent on a health social network by taking a qualitative approach. The aim of this research is to improve both the form and accessibility of contractual information presented to HSN users, by exploring the challenges and risks of sharing PHI on a HSN.	Willingness to share data/PHI	Consumer Innovations	General Population (University Students)	Qualitative	Focus Groups	Population Level	24	Yes, there is one that exists	Not Reported	The focus groups have revealed that there is much distrust, concern and suspicion surrounding the T&C’s and PP currently adopted by this HSN site. Firstly, the ‘Just Tick Agree’ behaviour of users is concerning, as users automatically consented to the use of their PHI without reading or fully been aware of T&C’s and PP requirements. The results presented indicate widespread (conditional) public s…
Sanderson SC, Brothers KB, Mercaldo ND, Clayton EW, Antommaria AHM, Aufox SA, Brilliant MH, Campos D, Carrell DS, Connolly J, Conway P, Fullerton SM, Garrison NA, Horowitz CR, Jarvik GP, Kaufman D, Kitchner TE, Li R, Ludman EJ, McCarty CA, McCormick JB, McManus VD, Myers MF, Scrol A, Williams JL, Shrubsole MJ, Schildcrout JS, Smith ME, Holm IA. Public Attitudes toward Consent and Data Sharing in …	USA	A large survey of attitudes toward consent and data sharing in biobank research among diverse participants recruited at multiple healthcare systems participating in the Electronic Medical Records andGenomics (eMERGE) Network was conducted.The overarching aim of thisstudy was to examine patients' attitudes toward participating in biobank research using an experimental study design that randomly as…	Willingness to participate in research/biobank/clinical care	Research	General Population	Quantitative	Cross-Sectional Survey	Research/Biobank/Patient Participants	13000	No	Multi (Tiered Controlled, Broad Controlled, Broad Open)	Ninety percent of participants agreed health information privacy was important to them; 64% agreed that they worried about the privacy of their health information. Two thirds agreed that they trusted their healthcare system (64%) and medical researchers (61%). Overall, 66% of participants were willing to participate in the biobank. Willingness did not differ between broad and tiered consent model…
Segura Anaya LH, Alsadoon A, Costadopoulos N, Prasad PWC. Ethical Implications of User Perceptions of Wearable Devices. Sci Eng Ethics. 2018. [doi: 10.1007/s11948-017-9872-8]	Australia	An on-line survey was conducted of Wearable Device users and patients to collect information regarding Wearable Device perceptions within the health sector. The survey was designed in order to collect perceptions regarding privacy, security and informed consent among current Wearable Device users.	Willingness to share data/PHI	Consumer Innovations	General Population	Quantitative	Cross-Sectional Survey	Population Level	60	No	Not Reported	Informed consent and age are closely related and the younger the respondents the less likely they are to consider informed consent important. Users are expecting that Wearable Device vendors should provide short privacy policies that are easy to read, a more easily understood informed consent form, and involve regulatory authority from providers. Additionally, users stated that violation of acces…
Simon CM, Klein DW, Schartz HA. Interactive multimedia consent for biobanking: A randomized trial. Genet Med 2016;18(1). [doi: 10.1038/gim.2015.33]	USA	The aim of this study was to test the separate effectiveness of interactivity and multimedia at improving participant understanding and confidence in understanding of informed consent compared with a standard, face-to-face (F2F) biobank consent process.	Usability & User Comprehension of Consent forms	Clinical Care	Biobank	Mixed-Method	RCT	Research/Biobank/Patient Participants	200	Yes, they are developing one	Not Reported	Results from this study suggest that interactivity and multimedia are at least as good as, and perhaps better than, a biobank’s standard F2F consent process at promoting understanding of the information presented in its informed consent document. Thus, incorporating interactivity and/or multimedia into a biobank’s consent process is one option for improving the process. Converting a biobank’s inf…
Simon CM, Schartz HA, Rosenthal GE, Eisenstein EL, Klein DW. Perspectives on Electronic Informed Consent From Patients Underrepresented in Research in the United States: A Focus Group Study. J Empir Res Hum Res Ethics 2018;13(4). [doi: 10.1177/1556264618773883]	USA	Little is known about attitudes and preferences of underserved populations regarding electronic informed consent (eIC), as well as their views on the challenges and barriers in designing, using, and implementing eIC. As a first step in addressing this knowledge gap, we conducted focus groups in which patients of diverse backgrounds were asked for feedback on paper and electronic versions of an in…	Usability & User Comprehension of Consent forms	Clinical Care	Hypertension Care and Veterans Affairs Health System	Qualitative	Focus Groups	Research/Biobank/Patient Participants	50	Yes, there is one that exists	Not Reported	When asked in a neutral way for their impressions of the electronic and paper-based informed consent processes, participants described the electronic process as easy to use, and useful. Audio narration and interactive elements were well liked. Concerns with the eIC process included: lack of access to computers, limited broadband in rural areas, and limited computer literacy among elderly individu…
Simon CM, Wang K, Shinkunas LA, Stein DT, Meissner P, Smith M, Pentz R, Klein DW. Communicating With Diverse Patients About Participating in a Biobank: A Randomized Multisite Study Comparing Electronic and Face-to-Face Informed Consent Processes. J Empir Res Hum Res Ethics 2022;17(1–2). [doi: 10.1177/15562646211038819]	USA	In our latest, single-site study, a prototype [interactive informed consent] to this study, was carried out with a well-educated and racially and ethnically homogenous sample. Because of the robustness of the results in our previous study, we hypothesized that enhanced interactivity with multimedia would improve understanding and confidence of understanding among different populations in differen…	Usability & User Comprehension of Consent forms	Clinical Care	Biobank	Quantitative	RCT	Research/Biobank/Patient Participants	501	Yes, there is one that exists	Not Reported	Overall, the mean F2F score for understanding was 83.16 (SD=13.08) and eIC mean score was 82.08 (SD =11.33), with a difference of 0.08. In the Midwest group, the eIC condition scored higher in understanding (p=.001) than the F2F condition. Conversely, understanding scores for the eIC condition were lower than those for F2F in both Northeast groups. For intent to enroll in the biobank, 442 (88.4%)…
Soni H, Grando A, Murcko A, Diaz S, Mukundan M, Idouraine N, Karway G, Todd M, Chern D, Dye C, Whitfield MJ. State of the art and a mixed-method personalized approach to assess patient perceptions on medical record sharing and sensitivity. J Biomed Inform 2020;101. [doi: 10.1016/j.jbi.2019.103338]	USA	In the context of the My Data Choices project, we conducted a systematic literature review on studies related to methodological approaches to evaluate an individual's willingness to share data and data sensitivity perceptions.	Willingness to share data/PHI	Clinical Care	General Mental Health Conditions and Serious Mental Illness	Mixed-Method	Multi - Cross Sectional Survey, Participant Interviews	Research/Biobank/Patient Participants	25	No	Not Reported	Most participants considerer mental health (76.0%) and sexual and reproductive (S&R) health (75.0%) somewhat to very sensitive. All participants desired to share all or some of their EHRs data with providers outside the study sites. Twelve (48.0%) wanted to share all data with all providers. These participants felt that sharing all data would allow them to receive better care and would improve pa…
Spencer K, Sanders C, Whitley EA, Lund D, Kaye J, Dixon WG. Patient perspectives on sharing anonymized personal health data using a digital system for dynamic consent and research feedback: A qualitative study. J Med Internet Res. 2016. [doi: 10.2196/jmir.5011]	England	The purpose of this study was to undertake qualitative research to (1) explore patient perspectives on the use of anonymized health data for research purposes and (2) to evaluate patient perceptions of a Dynamic Consent model and electronic system to enable and implement ongoing communication and collaboration between patients and researchers in this context.	Willingness to share data/PHI	Research	Rheumatic Disease	Qualitative	Focus Groups	Research/Biobank/Patient Participants	40	Yes, they are developing one	Dynamic	Individuals often indicated a high degree of trust in the NHS. Most participants felt confident that electronic health records were managed securely and anonymity was preserved when used for research. However, 39 out of 40 (98%) participants considered that the benefits of storing and sharing EPRs for medical research outweighed any perceived risk in terms of data security. Most participants appr…
Trinidad SB, Fullerton SM, Bares JM, Jarvik GP, Larson EB, Burke W. Genomic research and wide data sharing: Views of prospective participants. Genet Med 2010;12(8). [doi: 10.1097/GIM.0b013e3181e38f9e]	USA	The purpose of this study is to explore perceptions, beliefs, and attitudes of research participants and possible future participants regarding genome wide association studies (GWAS) and repository-based research. In this article, we report study findings with respect to participants' views about data sharing.	Willingness to share data/PHI	Research	Health Maintenance Organization	Qualitative	Focus Groups	Research/Biobank/Patient Participants	79	No	Not Reported	Participants expressed a variety of opinions about the acceptability of wide sharing genetic information for research purposes through large, publicly accessible data repositories. Most believed that making de-identified study data available to the research community is a social good that should be pursued. Privacy and confidentiality concerns were common, though they would not necessarily preclu…
Turvey CL, Klein DM, Nazi KM, Haidary ST, Bouhaddou O, Hsing N, Donahue M. Racial differences in patient consent policy preferences for electronic health information exchange. J Am Med Informatics Assoc 2020;27(5). [doi: 10.1093/jamia/ocaa012]	USA	This study aimed to explore the association between demographic variables, such as race and gender, and patient consent policy preferences for health information exchange as well as self-report by VHA enrollees of information continuity between Veterans Health Administration (VHA) and community non-VHA heath care providers.	Willingness to share data/PHI	Clinical Care	Veterans	Quantitative	Cross-Sectional Survey	Research/Biobank/Patient Participants	19567	No	Broad Open	Approximately 21% of survey respondents were aware of the VHIE program with 6.6% reporting that they have provided authentication (opted-in). Demographics were strongly associated with privacy preferences. Older respondents, Whites, males, and those with less education were more likely to endorse sharing information without obtaining consent - the response consistent with an opt-out policy. In co…
Wallace SE, Miola J. Adding dynamic consent to a longitudinal cohort study: A qualitative study of EXCEED participant perspectives. BMC Med Ethics 2021;22(1). [doi: 10.1186/s12910-021-00583-w]	England	The purpose of this study was to explore the approach of designing a dynamic consent interface. The following research questions guided this work: a) what do our participants think about the concept of dynamic consent and b) what characteristics of a dynamic consent interface did EXCEED participants believe should be a part of their interface? This paper presents the results of the focus groups a…	Development/Implementation of an eConsent	Research	General Population	Qualitative	Focus Groups	Research/Biobank/Patient Participants	12-24 (does not specifY)	Yes, they are developing one	Dynamic	It became clear that many of our participants had difficulty remembering what their participation in EXCEED involved. They thought that having a homepage describing EXCEED, its aims and its progress would be a good thing to remind them to what they had consented to. There may have been some confusion as some participants appeared to believe that a dynamic consent interface would link directly to …
Warriner AH, Foster PJ, Mudano A, Wright NC, Melton ME, Sattui SE, Calmbach W, Curtis JR, Kilgore M, Lewis CE, Pace W, Saag KG. A pragmatic randomized trial comparing tablet computer informed consent to traditional paper-based methods for an osteoporosis study. Contemp Clin Trials Commun 2016;3. [doi: 10.1016/j.conctc.2016.02.003]	USA	The purpose of this study was to compare methods of informed consent using a tablet computer to a paper approach to assess comprehension and satisfaction of patients and clinic staff for a future osteoporosis clinical trial.	Usability & User Comprehension of Consent forms	Research	Osteoporosis	Quantitative	RCT	Research/Biobank/Patient Participants	33	Yes, they are developing one	Broad Open	Overall, participant comprehension and satisfaction with both informed consent processes was high. The tablet informed consent group had a mean of 12.2 (SD 1.0) correct answers compared to the paper informed consent group mean of 11.4 (SD 1.6) correct answers out of 13 possible. Participants using the tablet trended toward higher mean perceived comprehension in all categories. Physician and staff…
Weidman J, Aurite W, Grossklags J. On sharing intentions, and personal and interdependent privacy considerations for genetic data: A vignette study. IEEE/ACM Trans Comput Biol Bioinforma 2019;16(4). [doi: 10.1109/TCBB.2018.2854785]	USA	This paper reports the results of a factorial vignette survey study in which we investigate how variables of ethnicity, age, genetic temperament, and identifiability (i.e., name affiliation) affect the willingness of individuals to share data with different types of organizations. We also investigate elements of personal and interdependent privacy concerns about this process. We document the sign…	Willingness to share data/PHI	Clinical Care	General Population	Quantitative	Other	Research/Biobank/Patient Participants		No	Not Reported	Participants who previously taken a genetic test were more likely to share their data, and were more likely to believe that their family would recommend that they should share their own data. If an individuals genetic data is labeled with a name, they were less likely to partake in any of the vignette scenarios. This was also significantally influenced by the individals race (non-white being less…
Wyatt KD, Finley A, Uribe R, Pallagi P, Willaert B, Ommen S, Yiannias J, Hellmich T. Patients’ experiences and attitudes of using a secure mobile phone app for medical photography: Qualitative survey study. J Med Internet Res 2020;22(5). [doi: 10.2196/14412]	USA	The study aimed to understand the perceptions, attitudes, and experiences of patients who were photographed using a mobile point-of-care clinical image capture app.	Usability & User Comprehension of Consent forms	Clinical Care	Mayo Clinic Patients and Parents of Paediatric Patients	Quantitative	Cross-Sectional Survey	Research/Biobank/Patient Participants	71	No	Not Reported	Overall, 91% (60/66) of patients who were surveyed recalled being asked permission to take photographs, with three-fourth (45/60) of these patients providing verbal permission and the rest (15/60) providing written permission. Of the patients who provided written consent, 53% (8/15) indicated that they only read a part of the consent form and 1 patient (1/15, 7%) did not read any part of the form…
Yarborough BJH, Stumbo SP. Patient perspectives on acceptability of, and implementation preferences for, use of electronic health records and machine learning to identify suicide risk. Gen Hosp Psychiatry 2021;70. [doi: 10.1016/j.genhosppsych.2021.02.008]	USA	The purpose of this study was to assess patient understanding of, potential concerns with, and implementation preferences related to automated suicide risk identification using electronic health record data and machine learning.	Willingness to share data/PHI	Clinical Care	Kaiser Permanente Northwest Members	Mixed-Method	Multi - Cross Sectional Survey, Focus Group	Research/Biobank/Patient Participants	1357	No	Not Reported	Most (84%) found machine learning-derived suicide risk identification an acceptable use of electronic health record data; however, 67% objected to use of externally sourced data. Participants felt consent (or opt-out) should be required (mean = − 14). Overall, patients generally supported the use of EHR data (not externally sourced risk information) to inform automated suicide risk identification…
Zhou L, Bao J, Watzlaf V, Parmanto B. Barriers to and facilitators of the use of mobile health apps from a security perspective: Mixed-methods study. J Med Internet Res 2019;21(4):1–13. [doi: 10.2196/11223]	USA	The goal of this study was to determine the relationship between users' characteristics and their security and privacy concerns and to identify desired security features in mHealth apps, which could reduce these concerns.	Willingness to participate in research/biobank/clinical care	Consumer Innovations	Mobile Health App Users	Quantitative	Cross-Sectional Survey	Population Level	117	No	Not Reported	The vast majority (111/117, 94.9%) of study participants desired to know how health care providers apply access control to their health data. In other words, they wanted to make sure that only authorized personnel could access their health data. Study participants with less than US $10,000 annual income had the weakest concerns about security and privacy. They were satisfied with the security and…
